# Supplementary material for: A randomized trial of Trendelenburg position for acute moderate ischemic stroke
Source: Nat Commun. 2023 May 5;14:2592. doi: 10.1038/s41467-023-38313-y (PMC10163013; doi:10.1038/s41467-023-38313-y)
Supplement: Supplementary file 4 — Source Data [file 41467_2023_38313_MOESM4_ESM.xlsx]

## Sheet: Sheet1
Figure 2	mRS score at 90 dyas in the modified intention-to-treat population
		mRS	HDP group	control group
		0	11 (23.9%)	3 (6.3%)
		1	10 (21.7%)	9 (18.8%)
		2	9 (19.6%)	12 (25.0%)
		3	10 (21.7%)	11 (22.9%)
		4	1 (2.2%)	6 (12.5%)
		5	2 (4.3%)	1 (2.1%)
		6	1 (2.2%)	5 (10.4%)
